# Supplementary material for: Voltage-Induced Wrinkle Performance in a Hydrogel by Dielectric Elastomer Actuation
Source: Polymers (Basel). 2018 Jun 22;10(7):697. doi: 10.3390/polym10070697 (PMC6404066; doi:10.3390/polym10070697)
Supplement: Supplementary file 1 [file polymers-10-00697-s001.zip]

Archive with 2 entries (2 files):
- supplementary materials.pdf
- Video S1.mp4
